# Supplementary material for: A Novel Method of Improving the Mechanical Properties of Propellant Using Energetic Thermoplastic Elastomers with Bonding Groups
Source: Polymers (Basel). 2024 Mar 13;16(6):792. doi: 10.3390/polym16060792 (PMC10975028; doi:10.3390/polym16060792)
Supplement: Supplementary file 1 [file polymers-16-00792-s001.zip]

Archive with 1 entries (1 files):
- polymers-2907268-supplementary.pdf
